# Supplementary material for: Evaluating the association of biallelic OGDHL variants with significant phenotypic heterogeneity
Source: Genome Med. 2023 Nov 29;15:102. doi: 10.1186/s13073-023-01258-4 (PMC10688095; doi:10.1186/s13073-023-01258-4)
Supplement: Supplementary file 1 — Additional file 1: Table S1. List of primer sequences. [file 13073_2023_1258_MOESM1_ESM.xlsx]

## Sheet: Table S1
	Table S1. List of primer sequences.
	All sequences are given in 5' to 3' direction
	SYNTHEGO synthetic CRISPR sgRNA target sequences for F0 knockout
	ogdhl_T1	CGATGATCATCTTCAGCGCA
	ogdhl_T2	TCCTAATGCCCTGGTGTGCT
	Primers for in vitro transcription of CRISPR sgRNAs for F0 knockout
	ogdha_T1	cgtaatacgactcactataGGAGATGAGCGTGCCATACGgttttagagctagaaatagc
	ogdha_T2	cgtaatacgactcactataGGACGGGCAGATGAGTGCTCgttttagagctagaaatagc
	ogdhb_T1	cgtaatacgactcactataGGCGGAGCAGTTCTACTGCGgttttagagctagaaatagc
	ogdhb_T2	cgtaatacgactcactataGGCCGGGCGGATGAGTGCTCgttttagagctagaaatagc
	dhtkd1_T1	cgtaatacgactcactataGGCCATCAACCCTGTGACACgttttagagctagaaatagc
	dhtkd1_T2	cgtaatacgactcactataGGAAAGTATCAAATATAATCgttttagagctagaaatagc
	Primers for in vitro transcription of CRISPR sgRNA for generating mutant line
	ogdhl_mutT	cgtaatacgactcactatagGGGGTTACTGAGCCCTCATgttttagagctagaaatagc
	Primers used for cloning
	human OGDHL_EcoRI_Forward	cgcGAATTCgcaaacATGAGTCAGCTGAGGCTGCTGCC
	human OGDHL_XhoI_Reverse	cgcCTCGAGCTAAAATGTCTTGCCCTCAAAGGCC
	human OGDH_ClaI_Forward	ccATCGATgcaaacATGTTTCATTTAAGGACTTGTGC
	human OGDH_XhoI_Reverse	ccgCTCGAGCTACGAGAAGTTCTTGAAGACG
	Primers used for RT-qPCR
	ogdha_Forward	ATGCGTGGTTGGAGAATCCC
	ogdha_Reverse	GGGACTGAACTGCCAGATGG
	ogdhb_Forward	AAGTGTTCCTCCAATGGGGC
	ogdhb_Reverse	TTATATCAGCAGGGACGCACG
	ogdhl_Forward	CAAAGATGACCCCGATCGCT
	ogdhl_Reverse	GGAAGTAGCTGGCAGGTGTT
	dhtkd1_Forward	TTGCGGCACTTTGGTAAAGC
	dhtkd1_Reverse	TCAAATCGGTCAGCGAACCA
	c-fos/fosab_Forward	CCGATACACTGCAAGCTGAA
	c-fos/fosab_Reverse	CGGCGAGGATGAACTCTAAC
	tp53_Forward	ATCCGGGCAATCCGAAAGTC
	tp53_Reverse	ATGATGTCCCAGCAAGAGCC
	casp8_Forward	AGACCAGGAACAAGGAGGCAG
	casp8_Reverse	GTGCCAGCCGAAGAGTTTCTC
	casp9_Forward	ACGCATAAGGCACGAGATGG
	casp9_Reverse	TGAACTGCACCAGGGAATCG
	mdm2_Forward	AACTCCCAACACAACCTTCG
	mdm2_Reverse	GGCTGTGATGATGTGGTCTG
	human OGDHL_Forward	CCCAAGAGCATGACATGCCC
	human OGDHL_Reverse	CGGTTCTTGGTCATGTCCGC
	human OGDH_Forward	GAGACCATTGACGGCTTCCC
	human OGDH_Reverse	GGTTTTCCAGCCAAGCACAG
	18S_Forward	TCGCTAGTTGGCATCGTTTATG
	18S_Reverse	CGGAGGTTCGAAGACGATCA
	Primers used for site-directed mutagenesis (Lowercase indicates mutated base; hyphen indicates deleted base)
	W220C_Forward	GATGTGGAGCAGTGCCAGTGcATCCGGCAGAAGTTTGAGAC
	W220C_Reverse	GTCTCAAACTTCTGCCGGATgCACTGGCACTGCTCCACATC
	R244W_Forward	GAAGCGGACCCTGCTGGCCtGGCTAGTGCGCTCCATGAGG
	R244W_Reverse	CCTCATGGAGCGCACTAGCCaGGCCAGCAGGGTCCGCTTC
	R299G_Forward	CATCTTGGGGATGCCACACgGGGGAAGGCTGAACGTGCTG
	R299G_Reverse	CAGCACGTTCAGCCTTCCCCcGTGTGGCATCCCCAAGATG
	A327V_Forward	GACCCCAAGCTGGAGGCGGtGGACGAGGGCTCCGGGGATG
	A327V_Reverse	CATCCCCGGAGCCCTCGTCCaCCGCCTCCAGCTTGGGGTC
	P361S_Forward	CTCTGTCGCTGGTTGCCAACtCCTCCCACCTGGAGGCAGTGGA
	P361S_Reverse	TCCACTGCCTCCAGGTGGGAGGaGTTGGCAACCAGCGACAGAG
	T420M_Forward	TGAGCGACCTGCCCTCCTACAtGACCAATGGTACCGTGCACGT
	T420M_Reverse	ACGTGCACGGTACCATTGGTCaTGTAGGAGGGCAGGTCGCTCA
	R440Ter_Forward	TGGATTCACCACAGACCCCtGAATGGCCCGCTCCTCACCA
	R440Ter_Reverse	ATGGTGAGGAGCGGGCCATTCaGGGGTCTGTGGTGAATCCA
	S445L_Forward	CCCCGAATGGCCCGCTCCTtACCATACCCGACCGACGTGG
	S445L_Reverse	CCACGTCGGTCGGGTATGGTaAGGAGCGGGCCATTCGGGG
	F460L_Forward	GTGGTCAATGCGCCTATCTTgCATGTGAATGCaGATGACC
	F460L_Reverse	GGTCATCtGCATTCACATGcAAGATAGGCGCATTGACCAC
	V488V_Forward	ACACTTTCAACAAAGATGTcGTCGTGGACCTGGTCTGTTA
	V488V_Reverse	TAACAGACCAGGTCCACGACgACATCTTTGTTGAAAGTGT
	D491V_Forward	AACAAAGATGTTGTCGTGGtCCTGGTCTGTTACCGCCGGC
	D491V_Reverse	GCCGGCGGTAACAGACCAGGaCCACGACAACATCTTTGTT
	R496C_Forward	TCGTGGACCTGGTCTGTTACtGCCGGCGTGGCCACAATGA
	R496C_Reverse	TCATTGTGGCCACGCCGGCaGTAACAGACCAGGTCCACGA
	C553Lfs*16_Forward	GCCAAATACGACCGGATCT-TGAGGAGGCTTATGGCAGGT
	C553Lfs*16_Reverse	ACCTGCCATAAGCCTCCTCA-AGATCCGGTCGTATTTGGC
	R673Q_Forward	AGGGGCACATTCAGTCACCaGCACCATGTTCTCCATGACC
	R673Q_Reverse	GGTCATGGAGAACATGGTGCtGGTGACTGAATGTGCCCCT
	V712Sfs*77_Forward	AGCTCCCTCTCGGAGTACGG-GTCCTGGGCTTTGAGCTGGG
	V712Sfs*77_Reverse	CCCAGCTCAAAGCCCAGGAC-CCGTACTCCGAGAGGGAGCT
	F734S_Forward	GTCCTCTGGGAGGCCCAGTcTGGGGACTTCCACAACACGG
	F734S_Reverse	CCGTGTTGTGGAAGTCCCCAgACTGGGCCTCCCAGAGGAC
	S778L_Forward	AAGGCATGGGCCCAGAGCACTtGTCAGCGAGGCCCGAAAGGTT
	S778L_Reverse	AACCTTTCGGGCCTCGCTGACaAGTGCTCTGGGCCCATGCCTT
	P852A_Forward	TAAATCTCTGCTGAGGCACgCAGAGGCCAAGTCCAGCTTT
	P852A_Reverse	AAAGCTGGACTTGGCCTCTGcGTGCCTCAGCAGAGATTTA
	R869Q_Forward	ATCCGGGACCAGCTTCCAGCaGGTGATTCCTGAAGATGGGG
	R869Q_Reverse	CCCCATCTTCAGGAATCACCtGCTGGAAGCTGGTCCCGGAT
	T914A_Forward	GGAGGAGAAAGTGGCCATCgCGCGCCTGGAGCAGATCTC
	T914A_Reverse	GAGATCTGCTCCAGGCGCGcGATGGCCACTTTCTCCTCC
	Primers used for correction of rare variant by site-directed mutagenesis
	P511_Forward	GAGCCCATGTTCACCCAGCCGCTCATGTACAAGCAGATCC
	P511_Reverse	GGATCTGCTTGTACATGAGCGGCTGGGTGAACATGGGCTC
	D573_Forward	GCATATAAAGCACTGGTTGGACTCCCCCTGGCCTGGCTTC
	D573_Reverse	GAAGCCAGGCCAGGGGGAGTCCAACCAGTGCTTTATATGC
	Primers used for plasmid sequencing after site-directed mutagenesis
	OGDHL_seq_Forward_1	TTTGAAGACTTCCTGGCCCG
	OGDHL_seq_Forward_2	AAGTACGCAGACAAGCTGATTGC
	OGDHL_seq_Forward_3	CTATGAATCATCTCTGGCCT
	SP6	CTTGATTTAGGTGACACTATAG
	T7	GTAATACGACTCACTATAGGG
	Primers used for Sanger sequencing in mutant and F0 knockouts
	ogdhl_mutT_seq_Forward	tgtaaaacgacggccagtTTCTGTTTTTCGGCAGGTTT
	ogdhl_mutT_seq_Reverse	GTGTCTTGGAGGTGCCTTTAATGGATG
	ogdhl_seq_Forward	tgtaaaacgacggccagtACTTCCAGTGCTTCCATCAA
	ogdhl_seq_Reverse	CCATGGGGCAAGAGTAAAACA
	ogdha_seq_Forward	tgtaaaacgacggccagtGTTGTGGCCATTACGTCGATAG
	ogdha_seq_Reverse	TGCTGAATTCATGGTTTGTGTG
	ogdhb_seq_Forward	tgtaaaacgacggccagtGCATGTACCACAGACGCATC
	ogdhb_seq_Reverse	GTGCTGTTGGGTCGTTTTCA
	dhtkd1_seq_Forward	tgtaaaacgacggccagtTCAGAGGGAGTGGTGTAGC
	dhtkd1_seq_Reverse	TGGAGAGGGAATAGTAGTGGC
	M13F primer binding site: tgtaaaacgacggccagt
	Zebrafish Kozak sequence: gcaaac

## Sheet: pCS2+WT
pCS2+ OGDHL_WT
TTGAGATCCTTTTTTTCTGCGCGTAATCTGCTGCTTGCAAACAAAAAAACCACCGCTACCAGCGGTGGTTTGTTTGCCGGATCAAGAGCTACCAACTCTTTTTCCGAAGGTAACTGGCTTCAGCAGAGCGCAGATACCAAATACTGTTCTTCTAGTGTAGCCGTAGTTAGGCCACCACTTCAAGAACTCTGTAGCACCGCCTACATACCTCGCTCTGCTAATCCTGTTACCAGTGGCTGCTGCCAGTGGCGATAAGTCGTGTCTTACCGGGTTGGACTCAAGACGATAGTTACCGGATAAGGCGCAGCGGTCGGGCTGAACGGGGGGTTCGTGCACACAGCCCAGCTTGGAGCGAACGACCTACACCGAACTGAGATACCTACAGCGTGAGCTATGAGA…

## Sheet: pCS2+W220C
pCS2+ OGDHL_W220C
TTGAGATCCTTTTTTTCTGCGCGTAATCTGCTGCTTGCAAACAAAAAAACCACCGCTACCAGCGGTGGTTTGTTTGCCGGATCAAGAGCTACCAACTCTTTTTCCGAAGGTAACTGGCTTCAGCAGAGCGCAGATACCAAATACTGTTCTTCTAGTGTAGCCGTAGTTAGGCCACCACTTCAAGAACTCTGTAGCACCGCCTACATACCTCGCTCTGCTAATCCTGTTACCAGTGGCTGCTGCCAGTGGCGATAAGTCGTGTCTTACCGGGTTGGACTCAAGACGATAGTTACCGGATAAGGCGCAGCGGTCGGGCTGAACGGGGGGTTCGTGCACACAGCCCAGCTTGGAGCGAACGACCTACACCGAACTGAGATACCTACAGCGTGAGCTATGAGA…

## Sheet: PCS2+S445L
pCS2+ OGDHL_S445L
AAGATCCTTTGATCTTTTCTACGGGGTCTGACGCTCAGTGGAACGAAAACTCACGTTAAGGGATTTTGGTCATGAGATTATCAAAAAGGATCTTCACCTAGATCCTTTTAAATTAAAAATGAAGTTTTAAATCAATCTAAAGTATATATGAGTAAACTTGGTCTGACAGTTACCAATGCTTAATCAGTGAGGCACCTATCTCAGCGATCTGTCTATTTCGTTCATCCATAGTTGCCTGACTCCCCGTCGTGTAGATAACTACGATACGGGAGGGCTTACCATCTGGCCCCAGTGCTGCAATGATACCGCGAGACCCACGCTCACCGGCTCCAGATTTATCAGCAATAAACCAGCCAGCCGGAAGGGCCGAGCGCAGAAGTGGTCCTGCAACTTTATCCG…

## Sheet: pCS2+V712SfsTer77
pCS2+ OGDHL_V712Sfs*77
TTGAGATCCTTTTTTTCTGCGCGTAATCTGCTGCTTGCAAACAAAAAAACCACCGCTACCAGCGGTGGTTTGTTTGCCGGATCAAGAGCTACCAACTCTTTTTCCGAAGGTAACTGGCTTCAGCAGAGCGCAGATACCAAATACTGTTCTTCTAGTGTAGCCGTAGTTAGGCCACCACTTCAAGAACTCTGTAGCACCGCCTACATACCTCGCTCTGCTAATCCTGTTACCAGTGGCTGCTGCCAGTGGCGATAAGTCGTGTCTTACCGGGTTGGACTCAAGACGATAGTTACCGGATAAGGCGCAGCGGTCGGGCTGAACGGGGGGTTCGTGCACACAGCCCAGCTTGGAGCGAACGACCTACACCGAACTGAGATACCTACAGCGTGAGCTATGAGA…
