# Supplementary material for: Evaluating the association of biallelic OGDHL variants with significant phenotypic heterogeneity
Source: Genome Med. 2023 Nov 29;15:102. doi: 10.1186/s13073-023-01258-4 (PMC10688095; doi:10.1186/s13073-023-01258-4)
Supplement: Supplementary file 3 — Additional file 3: Table S2. OGDHL variants identified. [file 13073_2023_1258_MOESM3_ESM.xlsx]

## Sheet: Table S2
Table S2: OGDHL variants identified
	This study													Yap et al. 2021											Yoon et al. 2017
	Individual 1 Family 1	Individual 2 Family 2	Individual 3 Family 3	Individual 4-5 Family 4	Individual 6 Family 5	Individual 7 Family 6	Individual 8 Family 7	Individual 9 Family 8		Individuals 10-11 Family 9	Individual 12 Family 10	Individual 13 Family 11	Individual 14 Family 12	Individuals 1 & 2 Family 1	Individual 3 Family 2		Individual 4 Family 3		Individual 5 Family 4		Individual 6 Family 5	Individual 7 Family 6	Individual 8 Family 7	Individual 9 Family 8	Individual 2
TESTING/METHODOLOGY INFORMATION
Center Location	QSG	Centogene	Centogene	IHG ULMC	GeneDx	QSG	GeneDx	IHG RAU		IHG JMU	QSG	Centogene	QSG	Columbia University	University of Milan		University of Kiel		CHP		QSG	QSG	QSG	QSG	BHCMG
Method of Identifying Variant	Proband-only WES	Proband-only WES	Proband-only WES	Genome-wide homozygosity mapping + Proband WES	Proband-only WES	Proband-only WES	Proband-only WES	Trio WES		Proband-only WES	Proband-only WES	Proband-only WES	Proband-only WES	Proband-only WES (only for F1-II:1)	Proband-only WES		Proband-only WES		Duo WES (Mother + Proband)		Proband-only WES	Trio WES	Proband-only WES	Proband-only WES	Trio WES
Method of Validating Variant	Sanger segregation	Sanger segregation	WES	Segregation via homozygosity mapping	N/A	Sanger segregation	N/A	Sanger segregation		Sanger segregation	Sanger segregation	WES	WES	Sanger segregation	Sanger segregation		Sanger segregation		Sanger segregation		Sanger segregation	N/A	N/A	Sanger segregation	Sanger segregation
VARIANT INFORMATION
Genomic Position Change (GRCh38/hg38)	Chr10:49746787G>A			Chr10:49736505C>T	Chr10:49745940G>A	Chr10:49747115G>A	Chr10:49736371T>C	Chr10:49751916C>G	Chr10:49745487G>A	Chr10:49740717T-	Chr10:49745894G>C	Chr10:49749733G>A	Chr10:49739707C>T	Chr10:49737819G>C	Chr10:49740832C>T	Chr10:49745810A>G	Ch10:49739779A>G	Chr10:49749733G>A	Chr10:49751916C>G	Chr10:49745802T>A	Chr10:49751846G>A	Chr10:49744724C-	Chr10:49750840T>C	Chr10:49745956G>A	Chr10:49738249G>A
Coding Sequence Change (NM_018245.3)	c.1259C>T			c.2606G>A	c.1334C>T	c.1081C>T	c.2740A>G	c.660G>C	c.1486C>T	c.2133delA	c.1380C>G	c.980C>T	c.2273G>A	c.2554C>G	c.2018G>A	c.1464T>C	c.2201T>C	c.980C>T	c.660G>C	c.1472A>T	c.730C>T	c.1658del	c.895A>G	c.1318C>T	c.2333C>T
Protein Sequence Change (NP_060715.2)	p.Thr420Met			p.Arg869Gln	p.Ser445Leu	p.Pro361Ser	p.Thr914Ala	p.Trp220Cys	p.Arg496Cys	p.Val712Serfs*77	p.Phe460Leu	p.Ala327Val	p.(Arg758Gln)	p.Pro852Ala	p.Arg673Gln	p.Val488Val	p.Phe734Ser	p.Ala327Val	p.Trp220Cys	p.Asp491Val	p.Arg244Trp	p.Cys553Leufs*16	p.Arg299Gly	p.Arg440Ter	p.Ser778Leu
Exon Number Position	10 out of 23			21 out of 23	11 out of 23	9 out of 23	21 out of 23	6 out of 23	12 out of 23	16 out of 23	11 out of 23	8 out of 23	17 out of 23	20 out of 23	16 out of 23	11 out of 23	17 out of 23	8 out of 23	6 out of 23	11 out of 23	6 out of 23	13 out of 23	7 out of 23	11 out of 23	18 out of 23
Codon Change	aCg/aTg			cGg/cAg	tCa/tTa	Ccc/Tcc	Acg/Gcg	tgG/tgC	Cgc/Tgc	ggA/gg	ttC/ttG	gCg/gTg	cGg/cAg	cCc/cGc	cGg/cAg	gtT/gtC	tTt/tCt	gCg/gTg	tgG/tgC	Acc/Tcc	Cgg/Tgg	tGt/tt	Agg/Ggg	Cga/Tga	tCg/tTg
Consequence	Missense			Missense	Missense	Missense	Missense	Missense	Missense	Frameshift	Missense	Missense	Missense	Missense	Missense	Synonymous/ Splicing	Missense	Missense	Missense	Missense	Missense	Frameshift	Missense	Stop gained	Missense
Zygosity	Hom			Hom	Hom	Hom	Hom	Comp Het	Comp Het	Hom	Homozygous	Hom	Hom	Hom	Comp Het	Comp Het	Comp Het	Comp Het	Comp Het	Comp Het	Hom	Hom	Hom	Hom	Hom
dbSNP ID	rs755634351			rs768853605	rs373913714	N/A	N/A	rs138462834	rs370076789	NA	NA	rs775987454	rs756774519	N/A	rs1462948301	N/A	rs143105288	rs775987454	rs138462834	rs1190641938	rs772819905	N/A	rs924975413	rs367844237	rs773888308
ALLELE FREQUENCY - Database (number of exomes) [number of het, number of hom]
gnomAD v3.1.2 (Highest subpopulation if applicable) (76,156 genomes)	0.00001971 (0.00004409, European: non-Finnish) [3,0]			0.00005257 (0.00007350, Latino/Admixed American) [8,1]	0.00007225 (0.0004776, Other) [11,0]	0 [0,0]	0 [0,0]	0.0007754 (0.002592, Ashkenazi Jewish) [118,0]	0.0001117 (0.0002412, African/African-American) [17,0]	0 [0,0]	0 [0,0]	0.00001317 (0.0002081, South Asian) [2,0]	0.00001314 (0.0002070, South Asian) [1,0]	0 [0,0]	0 [0,0]	0 [0,0]	0.006263 (0.04213, European: Finnish) [953,9]	0.00001317 (0.0002081, South Asian) [2,0]	0.0007754 (0.002592, Ashkenazi Jew) [118,0]	0 [0,0]	0.00006571 (0.009494, Middle Eastern) [10,0]	0 [0,0]	0 [0,0]	0.00001972 (0.00004826, African/African American) [3,0]	0.00004600 (0.0001206, African/African American) [7,0]
gnomAD v2.1.1 (Highest subpopulation if applicable) (15,708 genomes and 125,748 exomes)	0.00001989 (0.00004398, European: non-Finnish) [5,0]			0.00003568 (0.00008482, Latino/Admixed American) [10,0]	0.00001768 (0.0001202, African/African American) [5,0]	0 [0,0]	0 [0,0]	0.0007530 (0.002797, Ashkenazi Jewish) [213,1]	0.00007438 (0.0003605, African/African American) [21,1]	0 [0,0]	0 [0,0]	0.00001393 (0.00003706, South Asian) [3,0]	0.00002787 (0.00006536, South Asian) [2,0]	0 [0,0]	0 [0,0]	0 [0,0]	0.007131 (0.03588, European: Finnish) [2016,30]	0.00001393 (0.00003706, South Asian) [3,0]	0.0007530 (0.002797, Ashkenazi Jewish) [213,1]	0.000003983 (0.000008816, European: non-Finnish) [1,0]	0.00009559 (0.0004899, South Asian) [24,0]	0 [0,0]	0.000008206 (0.00006843, South Asian) [2,1]	0.000007968 (0.00001763, European: non-Finnish) [2,0]	0.00001061 (0.00004006, African/African American) [3,0]
Ensembl	0.00006616 (GEM-J) [1,0]			0.00007114 (NCBI ALFA) [3,0]	0.004 (Gambian Genome Variation Project) [4,0]	0 [0,0]	0 [0,0]	0.001 (gnomAD v.2.1.1., gnomAD v.3.1.2., NCBI ALFA, TOPMed & UK10K) [118,0], [213,1],[131,0], [294,0], [3,0]	0.0001996805118 (1000 Genome Project) [1,0]	0 [0,0]	0 [0,0]	0.00001317 (gnomAD v.3.1.2) [2,0]	0.00004191 (NCBI ALFA) [1,0]	0 [0,0]	0.000007964 (TOPMed) [2,0]	0 [0,0]	0.006 (gnomAD v.3.1.2) [953,9]	0.00001317 (gnomAD v.3.1.2) [2,0]	0.001 (gnomAD v.2.1.1., gnomAD v.3.1.2., NCBI ALFA, TOPMed & UK10K) [118,0], [213,1],[131,0], [294,0],[3,0]	0.000003983 (gnomAD v.2.1.1) [1,0]	0.00009559 (gnomAD v.2.1.1) [1,0]	0 [0,0]	0.000008206 (gnomAD v.2.1.1) [2,1]	0.0000159280 (TOPMed) [2,0]	0.00004885 (gnomAD v.3.1.2) [7,0]
Iranome (~800 exomes)	0 [0,0]			0 [0,0]	0 [0,0]	0 [0,0]	0 [0,0]	0 [0,0]	0 [0,0]	0 [0,0]	0 [0,0]	0 [0,0]	0 [0,0]	0 [0,0]	0 [0,0]	0 [0,0]	0.006875 [11,0]	0 [0,0]	0 [0,0]	0 [0,0]	0 [0,0]	0 [0,0]	0 [0,0]	0 [0,0]	0 [0,0]
Centogene (82,834 exomes)	0.00005625 [7,0]			0.0000375 [6,0]	0 [0,0]	0 [0,0]	0 [0,0]	0.00041875 [67,0]	0.00009375 [15,0]	0 [0,0]	0 [0,0]	0 [0,0]	0 [0,0]	0.00001875 [3,0]	0.0000125 [2,0]	0 [0,0]	0.007925 [1233,35]	0 [0,0]	0.00041875 [67,0]	0.00005625 [9,0]	0.0000125 [2,0]	0 [0,0]	0.0000125 [2,0]	0.0000125 [2,0]	0.0000375 [6,0]
100,000 Genomes Project Rare Diseases (~35,000 genomes)	0.00002859 [2,0]			0.00001429 [1,0]	0 [0,0]	0 [0,0]	0 [0,0]	0.00074328 [52,0]	0 [0,0]	0 [0,0]	0 [0,0]	0 [0,0]	0.00005525 [7,0]	0 [0,0]	0 [0,0]	0 [0,0]	0.00295883 [205,1]	0 [0,0]	0.00074328 [52,0]	0 [0,0]	0,00001429 [1,0]	0 [0,0]	0 [0,0]	0,00001429 [1,0]	0 [0,0]
GME Variome (~2,500 exomes)	0 [0,0]			0 [0,0]	0 [0,0]	0 [0,0]	0 [0,0]	0 [0,0]	0 [0,0]	0 [0,0]	0 [0,0]	0 [0,0]	0 [0,0]	0 [0,0]	0 [0,0]	0 [0,0]	0.0060422960725075530 [12,0]	0 [0,0]	0 [0,0]	0 [0,0]	0 [0,0]	0 [0,0]	0 [0,0]	0 [0,0]	0 [0,0]
UK Biobank (~280,000 exomes)	0.0000204652 [11,0]			0.0000241861 [13,0]	0 [0,0]	0.00000186047 [1,0]	0 [0,0]	0.001259577 [677,1]	0.00000930236 [5,0]	0 [0,0]	0 [0,0]	0.00000186055 [1,0]	0.0000688375 [37,0]	0 [0,0]	0.00000372094 [2,0]	0 [0,0]	0.005235368 [2814,11]	0.00000186055 [1,0]	0.001259577 [677,1]	0.00000930236 [5,0]	0.0000148838 [8,0]	0 [0,0]	0 [0,0]	0 [0,0]	0.0000204652 [11,0]
GeneDX	0.0000622 [21,0] (337372 alleles)			0.00004675 [15,0] (320880 alleles)	0.00001194 [4, 0] (335040 alleles)	0.00000764 [1,0] (130874 alleles)	0.00000638 [2,0] (313400 alleles)	0.0008627 [292,0] (338474 alleles)	0.00008059 [27,0] (335040 alleles)	0 [0,0]	0 [0,0]	0.00002379 [8,0] (336248 alleles)	NA	0 [0,0]	0.0000119 [4,0] (333680 alleles)	0 [0,0]	0.00458824 [1547,6] (338474 alleles)	0.00002379 [8,0] (336248 alleles)	0.0008627 [292,0] (338474 alleles)	0.00001584 [5,0] (315604 alleles)	0.00005023 [17,0] (338440 alleles)	0 [0,0]	0 [0,0]	0 [0,0]	0 [0,0]
TOPMed (132,345 genomes)	0.0000264459995378274 [7,0]			0.0000491140999656636 [13,0]	0.0000642261002212762 [17,0]	0 [0,0]	0 [0,0]	0.000782046990934759 [207,0]	0.0000944501007325016 [25,0]	0 [0,0]	0 [0,0]	0 [0,0]	0.0000113340001917094 [3,0]	0 [0,0]	0.0000113340001917094 [3,0]	0 [0,0]	0.00350220990367233 [919,4]	0 [0,0]	0.000782046990934759 [207,0]	0 [0,0]	0.0000491140999656636 [13,0]	0 [0,0]	0.00000755601013224804 [2,0]	0.0000264459995378274 [7,0]	0.0000340020014846231 [9,0]
In-house Database (23,471 exomes)	0.000252727349 [12,0]*			0.0000063181837327 [3,0]	0 [0,0]	0 [0,0]*	0 [0,0]	0.000442272861 [21,0]	0 [0,0]	0 [0,0]	0 [0,0]*	0.000042121224885 [2,0]	0.0000852115376421 [4,0]	0 [0,0]	0.000042121224885 [2,0]	0 [0,0]	0.005728486584 [268,2]	0.000042121224885 [2,0]	0.000442272861 [21,0]	0.000042121224885 [2,0]	0.000021060612442 [1,0]*	0 [0,0]	0.000042121224885 [2,0]*	0.0000063181837327 [3,0]*	0 [0,0]
Total allele count [Total number of het, Total number of hom]	[69,0]			[72,1]	[41,0]	[2,0]	[2,0]	[1781,2]**	[111,1]	[0,0]	[0,0]	[16,0]**		[3,0]	[15,0]**	[0,0]	[9978,98]**	[16,0]**	[1781,2]**	[23,0]**	[77,0]**	[0,0]	[8,0]**	[11,0]**	[36,0]**
IN SILICO PREDICTIONS AND CLASSIFICATION
GERP	5.76			5.23	5.14	4.87	5.19	5.57	5.3	N/A	4.06	2.19	4.48	5.19	2.38	-	4.48	2.19	2.28	5.14	-1.16	-	6.08	5.14	4.52
CADD_Phred	25.7			29.2	31	28.3	22.2	28.5	29.5	N/A	25.2	23.5	25.2	26.4	32	-	33	23.5	29	28.2	27.7	-	34	47	26.8
Polyphen-2	PD (0.997)			PD (0.987)	PD (0.997)	PD (0.967)	B (0.001)	PD (1.000)	PD (1.000)	N/A	PD (0.766)	PD (0.509)	PD (0.987)	PD (0.913)	PD (1.000)	-	PD (0.980)	PD (0.509)	PD (0.998)	PD (0.999)	PD (1.000)	-	PD (1.000)	-	PD (0.932)
SIFT	Del (0.00)			Del (0.02)	Del (0.01)	Del (0.00)	Tol (0.37)	Del (0.00)	Del (0.00)	N/A	Del (0.04)	Tol (0.16)	Tol (0.57)	Del (0.00)	Del (0.00)	-	Del (0.00)	Tol (0.16)	Del (0.00)	Del (0.00)	Del (0.00)	-	Del (0.00)	-	Del (0.00)
PROVEAN	D (-5.12)			D (-3.64)	D (-5.55)	D (-7.46)	N (-1.26)	D (-11.64)	D (-7.57)	N/A	D (-5.01)	D (-2.83)	D (-3.74)	D (-6.48)	D (-3.84)	N (0.00)	D (-7.47)	D (-2.83)	D (-11.64)	D (-8.52)	D (-7.40)	D (-7.63)	D (-6.59)	D (-13.60)	D (-5.06)
MutationTaster	DC (1.0000)			DC (1.0000)	DC (1.0000)	DC (1.0000)	DC (0.9659)	DC (1.0000)	DC (1.0000)	N/A	DC (1.0000)	DC (0.9990)	DC (1.0000)	DC (0.9990)	DC (0.9990)	DC (0.999)	DC (0.9990)	DC (0.9990)	DC (0.9990)	DC (0.9990)	DC (0.9990)	DC (1.0000)	DC (0.9990)	DC (1.0000)	DC (1.0000)
ACMG/AMP Clinical Significance Classification before rescue assay	VUS-favor pathogenic (PM2_P, PP1_M, PP3_M) (5 points)			VUS (PM2_P, PP1_P, PP3_M) (4 points)	VUS (PM2_P, PP3_M) (3 points)	VUS (PM2_P, PP3_M) (3 points)	Likely benign (PM2_P, BP4_M) (-1 point)	Likely benign (BS2_S) (-4 points)	VUS (PM2_P, PP3_M) (3 points)	VUS-favor pathogenic (PVS1_VS, PM2_P, BS4_S) (5 points)	VUS (PM2_P, PP3_M) (3 points)	VUS (PM2_P) (1 point)	VUS (PM2_P, PP3_M) (3 points)	VUS (PP1_P, PM2_P, PP3_M) (4 points)	VUS (PM2_P, PP3_M) (3 points)	VUS (PM2_P, PS3_P, PM4_M)*** (4 points)	Likely benign (PP3_M, BS2_S) (-2 points)	VUS (PM2_P) (1 point)	Likely benign (BS2_S) (-4 points)	VUS (PM2_P, PP3_M) (3 points)	VUS (PM2_P, PP3_M) (3 points)	Likely pathogenic (PVS1_VS, PM2_P) (9 points)	VUS (PM2_P, PP3_M) (3 points)	Likely pathogenic (PVS1_VS, PM2_P) (9 points)	VUS (PM2_P, PP3_M) (3 points)
ACMG/AMP Clinical Significance Classification following rescue assay	Likely pathogenic (PM2_P, PP1_M, PP3_M, PS3_M) (5 points)			Likely pathogenic (PM2_P, PP1_P, PP3_M, PS3_M) (6 points)	VUS (PM2_P, PP3_M, BS3_M) (1 point)	VUS-favor pathogenic (PM2_P, PP3_M, PS3_M) (5 points)	Likely benign (PM2_P, BP4_M, BS3_M) (-3 points)	Likely benign (BS2_S, BS3_M) (-6 points)	VUS-favor pathogenic (PM2_P, PP3_M, PS3_M) (5 points)	VUS (PVS1_VS, PM2_P, BS4_S, BS3_M) (3 points)	VUS (PM2_P, PP3_M, BS3_M) (1 point)	Likely benign (PM2_P, BS3_M) (-1 point)	NA	Likely pathogenic (PP1_P, PM2_P, PP3_M, PS3_M) (6 points)	VUS-favor pathogenic (PM2_P, PP3_M, PS3_M) (5 points)	VUS (PM2_P, PS3_P, PM4_M)*** (4 points)	VUS-favor benign (PP3_M, BS2_S, PS3_M) (0 points)	Likely benign (PM2_P, BS3_M) (-1 point)	Likely benign (BS2_S, BS3_M) (-6 points)	VUS-favor pathogenic (PM2_P, PP3_M, PS3_M) (5 points)	VUS-favor pathogenic (PM2_P, PP3_M, PS3_M) (5 points)	Pathogenic (PVS1_VS, PM2_P, PS3_M) 11 points)	VUS-favor pathogenic (PM2_P, PP3_M, PS3_M) (5 points)	Pathogenic (PVS1_VS, PM2_P, PS3_M) (11 points)	VUS-favor pathogenic (PM2_P, PP3_M, PS3_M) (5 points)
	*Individuals reported in this report are excluded from allele counts; ** Excluded allele count in Ensembl if the highest frequency observed was a database already listed in the table ***Leaky splicing causing in-frame exon skipping was shown in the original report; as our assay cannot evaluate aberrant splicing, the pre- and post-rescue assay classifications remain the same
Abbreviations:
ACMG - American College of Medical Genetics and Genomics					WES - Whole exome sequencing			B - Benign		M - Moderate		VS - Very strong
BHCMG - Baylor-Hopkins Center for Mendelian Genomics					QSG - Queen Square Genomics			PD - Probably damaging		N - Netural		VUS - Variant of uncertain significance
CADD - Combined Annotation Dependent Depletion					GME - The Greater Middle East			D - Damaging		S - Strong		PM - Pathogenic moderate
CHP - Children's Hospital of Philadelphia					Comp Het - Compound heterozygous			Tol - Tolerated		BS - Benign strong		PS - Pathogenic strong
IHG JMU - Institute of Human Genetics, Julius Maximilians University, Würzburg, Germany					Hom - Homozygous			Del - Deleterious		BP - Benign supporting		PVS - Pathogenic very strong
IHG RAU - Institute of Human Genetics, RWTH Aachen University, Aachen, Germany					NA - Not available, Not applicable			DC - Disease causing		P - Supporting
IHG ULMC - Institute of Human Genetics, University of Leipzig Medical Center, Leipzig, Germany
