# Supplementary material for: Evaluating the association of biallelic OGDHL variants with significant phenotypic heterogeneity
Source: Genome Med. 2023 Nov 29;15:102. doi: 10.1186/s13073-023-01258-4 (PMC10688095; doi:10.1186/s13073-023-01258-4)
Supplement: Supplementary file 4 — Additional file 4: Table S3. Other potential candidate genes identified in our cohort. [file 13073_2023_1258_MOESM4_ESM.xlsx]

## Sheet: Table S3
Table S3: Other potential candidate genes identified in our cohort
	Individual 1 Family 1		Individual 2 Family 2	Individual 3 Family 3	Individual 4-5 Family 4	Individual 6 Family 5	Individual 7 Family 6		Individual 8 Family7	Individual 9 Family 8	Individual 10-11 Family 9	Individual 12 Family 10	Individual 13 Family 11	Individual 14 Family 12
Candidate Gene	PDE6H	SOX10	UBQLN4	GALNS	CCAR2	CYFIP2	NDUFS1	EIF2B3	ERF	URB2	CDC14A	ADARB1	SELENON	RAF1
VARIANT INFORMATION
Genomic Position Change (GRCh38/hg38)	Chr12:14978047C>G	Chr22:37973806G>A	Chr1:156050438C>A	Chr16:88824872G>C	Chr8:22618978C>A	Chr5:157315093A>T	Chr2:206149895G>C	Chr1:44881722C>T	Chr19:42254976del ACCT	Chr1:229636561del	Chr1:100498209T>C	Chr21:45222136C>T	Chr1:25800220delCAGCCGCAGCCATGGGCCGGGCCCGGCCGGGCCAACGCGGGCCGCCCAGCCCCGGCCCCGCCGCGCAGCCTCCCGCGCCACCGCGCCGCCGC-	Chr3:12609272T>G
Coding Sequence Change (NM accession number)	c.35C>G (NM_006205.3)	c.1090C>T (NM_006941.4)	c.594G>T (NM_020131.5)	c.1158-3C>G (NM_001323544.2)	c.2484C>A (NM_021174.6)	c.1355A>T (NM_001037333.3)	c.184C>G (NM_005006.7)	c.674G>A (NM_020365.5)	c.21_22+2delAGGT (NM_006494.4)	c.1949del (NM_014777.2)	c.1421+2T>C (NM_033312.2)	c.2165C>T (NM_015833.4)	c.-11_81del (NM_020451.3)	c.384A>C (NM_002880.4)
Protein Sequence Change (NP accession number)	p.(Ser12Ter) (NP_006196.1)	p.Gln364Ter (NP_008872.1)	p.(Gln198His) (NP_064516.2)	p.? (NP_001310473.1﻿)	p.(Tyr828Ter) (NP_066997.3)	p.(Glu452Val) (NP_001032410.1)	p.(Arg62Gly) (NP_004997.4)	p.(Arg225Gln) (NP_065098.1)	p.? (NP_0064585.2)	p.(Gly650Valfs*2) (NP_055592.2)	p.Val472LeufsTer20 (NP_201569.1)1	p.Ala722Val (NP_056648.1)	p.(Met1fs) (NP_065184.2)	p.(Val128=) (NP_002871.1)
Exon Number Position	2 out of 4	4 out of 4	4 out of 11	N/A	19 out of 21	12 out of 31	4 out of 19	7 out of 12	1 out of 4 + intron	4 out of 10	N/A	11 out of 11	1 out of 13 (5'UTR)	4 out of 17
Codon Change	tCa/tGa	Cag/Tag	caG/caT	N/A	taC/taA	gAg/gTg	Cga/Gga	cGg/cAg	N/A	N/A	N/A	gCg/gTg	N/A	gtA/gtC
Consequence	Stop-gained	Stop-gained	Missense	Splicing	Stop-gained	Missense	Missense	Missense	Frameshift & Splicing	Frameshift	Splicing	Missense	Start loss	Synonymous & Splicing(?)
Zygosity	Hom	Het (de novo)	Hom	Hom	Hom	Het	Hom	Hom	Het (de novo)	Het (de novo)	Hom	Hom	Hom	Hom
dbSNP ID	rs200311463	rs1555937400	rs772711862	N/A	N/A	N/A	N/A	rs113994024	N/A	rs1665832767	N/A	rs1323703791	rs1557813850	N/A
ALLELE FREQUENCY - Database (number of genomes and/or exomes) [number of het, number of hom]
gnomAD v3.1.2 (Highest subpopulation if applicable) (76,156 genomes)	0.0001315 (0.0004785, Other) [20,0]	0 [0,0]	0 [0,0]	0 [0,0]	0 [0,0]	0 [0,0]	0 [0,0]	0.00001972 (0.00002940, European:non-Finnish) [3,0]	0 [0,0]	0 [0,0]	0 [0,0]	0 [0,0]	0.00001405 (0.00002526, African/African American) [2,0]	0 [0,0]
gnomAD v2.1.1 (Highest subpopulation if applicable) (15,708 genomes and 125,748 exomes)	0.00009200 (0.0002771, Other) [26,0]	0 [0,0]	0.000003977 (0.000008793, European: non-Finnish) [1,0]	0 [0,0]	0 [0,0]	0 [0,0]	0 [0,0]	0.00001989 (0.00005782, Lataino/Admixed American) [5,0]	0 [0,0]	0 [0,0]	0 [0,0]	0 [0,0]	0.00004172 (0.0001268, African/African American) [1,0]	0 [0,0]
Ensembl	0.0001257 (gnomAD v.3.1.2) [20,0]	0 [0,0]	0.000003977 (gnomAD v.2.1.1.) [1,0]	0 [0,0]	0 [0,0]	0 [0,0]	0 [0,0]	0.00006464 (TOPMed) [6,0]	0 [0,0]	0 [0,0]	0 [0,0]	0 [0,0]	0.00001405 (gnomAD v3.1.2) [2,0]	0 [0,0]
Iranome (~800 exomes)	0 [0,0]	0 [0,0]	0 [0,0]	0 [0,0]	0 [0,0]	0 [0,0]	0 [0,0]	0 [0,0]	0 [0,0]	0 [0,0]	0 [0,0]	0 [0,0]	0 [0,0]	0 [0,0]
GME Variome (~2,500 exomes)	0 [0,0]	0 [0,0]	0 [0,0]	0 [0,0]	0 [0,0]	0 [0,0]	0 [0,0]	0 [0,0]	0 [0,0]	0 [0,0]	0 [0,0]	0 [0,0]	0 [0,0]	0 [0,0]
UK Biobank (~280,000 exomes)	0.0000297685495274242 [16,0]	0 [0,0]	0.00000186047203896572 [1,0]	0 [0,0]	0 [0,0]	0 [0,0]	0 [0,0]	0 [0,0]	0 [0,0]	0 [0,0]	0 [0,0]	0 [0,0]	0.0000198675496688741 [6,0]	0 [0,0]
TOPMed (132,345 genomes)	0.0000566700982744805 [15,0]	0 [0,0]	0.00000377800006390316 [1,0]	0 [0,0]	0 [0,0]	0.00000377800006390316 [1,0]	0 [0,0]	0.0000113340001917094 [3,0]	0 [0,0]	0 [0,0]	0 [0,0]	0 [0,0]	0 [0,0]	0 [0,0]
In-house Database (23,471 exomes)*	~0.000205882352 [5,1]*	0 [0,0]	~0.000088235294117 [3,0]	0 [0,0]	0 [0,0]	0 [0,0]	0 [0,0]*	~0.000088235294117 [1,1]*	0 [0,0]	0 [0,0]	0 [0,0]*	0 [0,0]*	0 [0,0]	0 [0,0]
Total allele count [Total number of het, Total number of hom]	[82,1]**	[0,0]	[6,0]**	[0,0]	[0,0]	[1,0]	[0,0]	[18,1]	[0,0]	[0,0]	[0,0]	[0,0]	[9,0]**	[0,0]
IN SILICO PREDICTIONS AND CLASSIFICATION
GERP	5.18	4.87	4.39	0.24	4.3	5.31	4.78	5.84	2.87	1.98	5.23	5.05	0.47	2.23
CADD_Phred	35	40	24	12.9	39	32	27	25.3	N/A	N/A	26.4	26.4	N/A	11
Polyphen-2	N/A	N/A	PD (0.999)	N/A	N/A	PD (0.944)	PD (1.000)	B (0.266)	N/A	N/A	N/A	B (0.127)	N/A	N/A
SIFT	N/A	N/A	Del (0.001)	N/A	N/A	Del (0.001)	Del (0)	Del (0.010)	N/A	N/A	N/A	Del (0)	N/A	N/A
PROVEAN	N/A	N/A	D (-3.39)	N/A	N/A	D (-6.46)	D (-6.66)	N (-1.80)	N/A	N/A	N/A	D (-3.04)	N/A	N/A
MutationTaster	DC (1)	DC (1)	DC (1)	N/A	DC (1)	DC (1)	DC (1)	DC (1)	DC (1)	N/A	DC (1)	DC (1)	N/A	N/A
ACMG Clinical Significance Classification	Pathogenic (PVS1_VS, PM2_P, PP1_P, 10 points)	Pathogenic (PVS1_VS, PM2_P, PS3_P, PM6_M, 12 points)	N/A****	VUS (PM2_P, PP3_P***, 2 points)	N/A****	VUS (PM2_P, PP3_M, 3 points)	VUS (PM2_P, PP3_M, 3 points)	Pathogenic (PM2_P, PS1_S, PP3_M, PM3_P, PM5_M, 10 points)	Pathogenic (PVS1_VS, PM2_P, PS1_S, 13 points)	N/A****	Pathogenic (PVS1_VS, PM2_P, PS3_P, PM3_P, PP1_P, 12 points)	Likely pathogenic (PM2_P, PP3_M, PS3_S 7 points)	Pathogenic (PVS1_VS, PM2_P, PP1_P, 10 points)	Uncertain significance (PM2, BP7, 0 points)
*Individuals reported in this report are excluded from allele counts; ** Excluded allele count in Ensembl if the highest frequency observed was a database already listed in the table ***PP3 rule applied due to strong splice prediction scores; ****Gene-disease association not established in order to apply ACMG classification
1 RNA studies characterized splice effects of this variant as described in PMID: 31906439
Abbreviation:
ACMG - American College of Medical Genetics and Genomics			Comp Het - Compound heterozygous		Hom - Homozygous		PD - Probably damaging		QSG - Queen Square Genomics
B - Benign			D - Damaging		M - Moderate		PM - Pathogenic moderate		Tol - Tolerated
BS - Benign strong			DC - Disease causing		N - Netural		PS - Pathogenic strong		VS - Very strong
BP - Benign supporting			Del - Deleterious		N/A - Not available, Not applicable		PVS - Pathogenic very strong		VUS - Variant of uncertain significance
CADD - Combined Annotation Dependent Depletion			GME - The Greater Middle East		P - Supporting		S - Strong		WES - Whole exome sequencing
