# Supplementary material for: Evaluating the association of biallelic OGDHL variants with significant phenotypic heterogeneity
Source: Genome Med. 2023 Nov 29;15:102. doi: 10.1186/s13073-023-01258-4 (PMC10688095; doi:10.1186/s13073-023-01258-4)
Supplement: Supplementary file 5 — Additional file 5: Table S4. Clinical description of each case including previously published cases. [file 13073_2023_1258_MOESM5_ESM.xlsx]

## Sheet: Table S4
Table S4: Clinical description of each case including previously published cases.
	This study														Yap et al. 2021									Yoon et al. 2017
	Individual 1 - Family 1	Individual 2 - Family 2	Individual 3 - Family 3	Individual 4 - Family 4	Individual 5 - Family 4	Individual 6 - Family 5	Individual 7 - Family 6	Individual 8 - Family 7	Individual 9 - Family 8	Individual 10 - Family 9	Individual 11 - Family 9	Individual 12 - Family 10	Individual 13 - Family 11	Individual 14 - Family 12	Individual 1 - Family 1	Individual 2 - Family 1	Individual 3 - Family 2	Individual 4 - Family 3	Individual 5 - Family 4	Individual 6 - Family 5	Individual 7 - Family 6	Individual 8 - Family 7	Individual 9 - Family 8	Individual 2
Ethnicity	Iranian	Egyptian	Sudanese	Syrian	Syrian	African American	Iranian	European-American	German	Iranian	Iranian	Iranian	Egyptian	Iranian	Iranian	Iranian	Italian	German	Ukrainian	Pakistan	Syrian	Iranian	Iraqi	Turkish
Gender	Male	Female	Male	Female	Male	Male	Male	Female	Male	Female	Female	Male	Male	Female	Male	Female	Male	Male	Female	Male	Male	Male	Female	Female
Consanguinity, FH	Yes/No	Yes/No	Yes/No	Yes/Yes	Yes/Yes	Yes/No	Yes/Unknown	Yes/No	No/Yes	Yes/No	Yes/No	Yes/Yes	Yes/Yes	Yes/No	Yes/Yes	Yes/Yes	No/No	No/No	No/No	Yes/No	Yes/No	Yes/No	Yes/No	Yes/Yes
Age at last examination	3 yrs.	3 yrs. and 5 mo.	10 yrs. and 6 mo.	25 yrs.	16 yrs.	11 yrs.	20 yrs.	3 years and 8 months	10 years	43 years	41 years	2 years	11 years	4 months	7 years	16 years	27 years	15 years	5 years	6 years	6 years	2.5 years	12 years	15 years
Growth, current and birth.	Microcephaly, short stature, FTT	Microcephaly, short stature, FTT	Disproportionate short stature, multiple bone deformities	Short stature, small for age (FTT)	Short stature, small for age (FTT)	Short stature, FTT	Normal	Short stature, small for age (FTT)	Normal	Normal	Normal	Normal	Short stature, FTT	Normal						Microcephaly	Growth retardation (-2.9 SDS) due to partial GH deficiency; length 96.2 cm (-1.73SD), weight of 14.9 kg (-1.08 SD)		Short stature, FTT, macrocephaly	Microcephaly
Neurodevelopment and behaviour	Severe DD, severe ID, behavioural issues, stereotypy, temper tantrum	DD, repetitive autistic behavior	Currently unable to walk, can not write, has very weak hand grip, has bad temper sometimes	Moderate ID	Moderate ID	Severe DD, severe to profound ID	Moderate ID, regression at age of 4 years	Mild DD	Mild motor delay, ADHD	Normal	Normal	Severe DD	Motor delay and borderline IDD	Normal	Mild DD, learning difficulties	Mild DD, learning difficulties	Mild DD	No. Severe developmental regression, severe cognitive dysfunction	History of regression at 6 m/o after viral encephalitis, Global DD	Global DD, ID	Mild DD mainly language delay after history of operated craniosynostosis at 3 months	Moderate to severe ID; moderate DD, severe mental retardation	Global DD & ID	Severe DD, motor dysfunction
Epilepsy	No	No	No	No	No	History of seizures	Two focal tonic seizures (onset at 18 y/o)	Normal EEG; suspected staring spells at 1 y/o.	Myoclonic-astatic epilepsy (onset at 3 y/o)	No	No	Generalized tonic-clonic seizures (onset at 4 month)	No	No	Tonic-clonic seizures (7 y/o)	No	No	Severe EE; Abs, MA, TC, SE (NA)	IS, TC (6m)	Focal-motor, generalized TC (2y)	No	No	Yes (12m)	No
Neurological features	Hypotonia, weakness, muscle atrophy, bruxism, dystonia, slow movement	Hypotonia	Hypotonic both upper and lower limbs, unable to walk without assistance	Hypotonia	Hypotonia	Spastic cerebral palsy, hypertonia, hyperreflexia, drooling	Hemiparesis, spasticity, hypertonia, ataxia, dysarthria, drooling, dystonia, dyskinetic movement	-	Hypotonia, repeated falls, suspected coordination disorder	-	-	Axial hypotonia, spastic quadriplegia, clenched fists, hyperreflexia, bilateral Babinski sign	Abnormal neck morphology, difficulty climbing stairs, hyporeflexia, hypotonia, long neck, lower limb muscle weakness, lumbar hyperlordosis, myopathy	No	Mild gait ataxia	Mild gait ataxia	Gait ataxia, axonal neuropathy, spasticity, weankess, atrophy mainly distally, severe spastic parraparesis	Normal	Hypotonia, no walking; significant truncal hypotonia with head lag, spasticity of extremities (worse in lower limb), clonus with extension of right foot, brisk reflexes	Spastic quadriplegic, no walking	Normal, no comments on neurological exam	Hypotonia, weakness upper and lower limbs, walk with help, unclear speech, drooling, EMG: myopathic process of proximal and distal muscles (suspected CMS)	Hypotonia, gait ataxia, walk with help, history of sleep apnea and sleep, movment disorder	Hypotonia, ataxia, spasticity and hypertonicity
Vision and hearing	Severe bilateral SNHL	Alternative squint	corneal opacity	Normal	Normal	Corrected strabismus	Normal	Right eye esotropia, suspected hearing difficulty	Normal	Mild refractive error, severe to profound SNHL	Mild refractive error, severe to profound SNHL	Normal	Normal	Normal	Myopia, profound bilateral hearing loss	Myopia, profound bilateral hearing loss	Retinopathy, profound hearing loss	Normal	Visual impairment, nystagmus	Bilateral optic atrophy	Normal	Mild nystagmus	Visual impairment, bilateral hearing loss	NA
Dysmorphic features	Albinoid eye, hypertelorism, down-slanting palpebral fissures, long eyelashes, Brushfield's spots over irises, epicanthic folds, infra-orbital creases, full nasal tip, short philtrum, small mouth, thick vermilion of upper and lower lip, prominent chin, left divergent squint, normal fingers and finger nails	Brachycephaly, high anterior hairline, frontal prominence, down-slanting palpebral fissures, low-set columella, smooth philtrum, thin upper lip vermilion border, stuck-on prominentchin, normal fingers, toes and nails	Coarse facial features,Thick eye brows, thick lips, depressed nasal bridge, corneal opacity, scoliosis, pectus cariinatum,Dysostosis multiplex, joint hyperlaxity and umblical hernia	Full nasal tip, low columella, smooth philtrum, wide mouth, thin vermilion of upper lip	Laterally sparse eyebrows, hypertelorism, infra-orbital creases, high nasal ridge, small mouth, thin vermilion of upper lip, prominent chin	NA	Synophrys, left-sided ptosis, prominent hooked nose with high nasal ridge, triangular hypoplastic alae nasi, thick vermilion of upper and lower lip, prominent chin, normal thumbs, increased carrying angle of elbows (~20° on left side)	Coarse, frontal prominence, synophrys, hypertelorism, epicanthic folds, infra-orbital creases, depressed nasal bridge, smooth philtrum, thin upper lip vermilion, wide mouth, stuck-on chin	NA	-	-	Plagiocephaly, left torticollis, high arched palate	No	No	No	No	Hypomimia, scoliosis, pes cavus	No	Bilateral hip dysplasia, clonus with extension of right foot	Hip dysplasia, high arched palate, scoliosis, microcephaly, coarse, thick hair and eyebrows, short philtrum, tented upper lip, thick vermilion of upper lip, prominent chin	Scaphocephaly, arched eye brows, narrow palpebral fissures, thin upper and full lower lip	No, ptosis	Bilateral ptosis, down-slanting palpebral fissures, tented upper lip, retrognathia, highly arched palate	Synophyrs & large mouth (2nd); No pro. dys. features
Neuroimaging findings	Mildly prominent subarachnoid spaces overlying the bilateral frontal and temporal lobes suggestive of parenchymal volume loss. Mildly prominent lateral and third ventricles, likely secondary to periventricular white matter volume loss. Hypoplastic corpus callosum and hypoplastic anterior commissure. Asymmetrically rotated thalami. Mega cisterna magna. Markedly hypoplastic olfactory bulbs and olfa…	Small arachnoid cyst in the left middle cranial fossa anterior to the temporal pole and extending into the sylvian fissure. Mildly prominent anterior interhemispheric fissure and subarachnoid spaces overlying the frontal convexities suggestive of bifrontal parenchymal volume loss. Hypoplastic corpus callosum. T2 hyperintense signal involving the bilateral parieto-occipital subcortical and periatr…	Old MRI was normal at age 7 years	NA	NA	Diffuse white matter volume loss involving the periventricular and subcortical white matter of both cerebral hemispheres with relative sparring of the anterior frontal lobes. Mild cerebellar white matter volume loss. Ventriculomegaly predominantly involving the lateral (right more than left) and third ventricles, most likely developmental and related to the white matter volume loss. Dysgenesis of…	Diffuse cerebral and cerebellar white matter volume loss with abnormal T2 hyperintense signal and scattered areas of leukomalacia. Cortical atrophy symmetrically involving both cerebral hemispheres, most pronounced along the paramedian aspect of the frontal and parietal lobes. Mild ex vacuo dilation of the lateral ventricles. T2 hyperintense signal involving the brainstem. Dysplastic corpus callo…	MRI: normal, CT head: fluid in left mastoid and tympanic cavity	NA	NA	NA	Thin corpus callosum	Normal	NA	NA	NA	Bilateral unspecific T2 lesions	Normal	Global atrophy, diffuse T2 hyperintensity, focus frontal	Bilateral periventricular leukomalacia, corpus callosum hypoplasia	Low-grade glioma at right frontal cortex	Normal	Normal	Hypoplastic corpus callosum, prominent cerebellar atrophy, enlarged temporal horns of lateral and 3rd ventricles
Other clinical findings	Bilateral club feet, alacrima, double incontinence, recurrent UTI, constipation, operated Hirschsprung	No	Nothing else is remarkable	No	No	Constipation, Bilateral hip dysplasia	Constipation	PKD, hypertension, secondary LVH, recurrent urinary & ear infection.	Accessory mamilla	No	No	History of feeding difficulties, left cryptochidism, single café au lait macule	No	Hypertrophic cardiomyopathy (HCM) + Patent ductus arteriosus (PDA)
Main Phenotype	NDD	NDD	Skeletal dysplaisia	NDD	NDD	NDD/complicated HSP	NDD	Short stature and dysmorphism	DD/epilepsy	Non-syndromic hearing loss	Non-syndromic hearing loss	NDD	Myopathy	Congenital heart defects	Hearing loss and neurological features	Hearing loss and neurological features	Suspected HSP; Spastic paraparesis, neuropathy	Severe EE, severe regression	Regression after viral encephalitis, gloal DD, spasticity with truncal hypotonia	Complicated HSP	Glioma with growth failure secondary to GH deficiency	NDD and suspected CMS	NDD and hearing and vision impairment	NDD
Additional variant potentially contributing to clinical outcomes Gene; Inheritance; Phenotype (MIM#)	PDE6H; AD, AR; Achromatopsia 6/ Retinal cone dystrophy 3 (610024). SOX10; AD; Waardenburg syndrome, type 4C (613266).	UBQLN4	GALNS; AR; Mucopolysaccharidosis IVA (253000).	CCAR2	CCAR2	CYFIP2; AD; Developmental and epileptic encephalopathy 65 (618008).	NDUFS1; AR; Mitochondrial complex I deficiency, nuclear type 5 (618226).EIF2B3; AR; with vanishing white matter (603896).	ERF; AD, Craniosynostosis 4 (600775), Chitayat syndrome (617180)	URB2	CDC14A; AR; Deafness, autosomal recessive 32, with or without immotile sperm (608653)	CDC14A; AR; Deafness, autosomal recessive 32, with or without immotile sperm (608653)	ADARB1; AR; Neurodevelopmental disorder with hypotonia, microcephaly, and seizures (618862)	SELENON; AR; Congenital myopathy 3 with rigid spine (606210)	RAF1; AD; Cardiomyopathy, dilated, 1NN (615916)	DCHS1; AR; Van Maldergem syndrome 1 (601390)	DCHS1; AR; Van Maldergem syndrome 1 (601390)	Not reported ( 5 genes)	Not reported	Not reported	Not reported	Not reported	Not reported	Not reported	Not reported (12 genes)
Abbreviations:
FTT - Failure to thrive	DD - Developmental delay	ID - Intellectual disability	SNHL - Sensorineural hearing loss	NDD - Neurodevelopmental disorder	UTI - urinary tract infection	MPS - Mucopolysaccharidosis	NA - not applicable	HSP - Hereditary spastic paraplegia	PKD - Polycystic kidney disease	LVH - Left ventricular hypertrophy
FH - Family history	MA - Myoclonic-atonic	TC - Tonic-clonic	SE - Status epilepticus	IS - Infantile spasms	LL - Lower limb	GH - Growth hormone	EMG - Electromyography	CMS - Congenital myopathies	EE - Epileptic encephalopathy	Abs - Absence
