# Supplementary material for: Evaluating the association of biallelic OGDHL variants with significant phenotypic heterogeneity
Source: Genome Med. 2023 Nov 29;15:102. doi: 10.1186/s13073-023-01258-4 (PMC10688095; doi:10.1186/s13073-023-01258-4)
Supplement: Supplementary file 6 — Additional file 6: Table S5. Enzymes and their associated disorders and mode of inheritance in Tricarboxylic acid cycle (TCA cycle) pathway. [file 13073_2023_1258_MOESM6_ESM.xlsx]

## Sheet: Table S5
Table S5: Enzymes and their associated disorders and mode of inheritance in TCA pathway
Enzyme/Enzyme Subunit Name	Abbreviation	Gene OMIM ID	Localization	Associated Disease Name	Mode of Inheritance
Citrate synthase, mitochondrial	CS	118950	Mitochondria	Unknown	NA
ATP Citrate lyase	ACLY	108728	Cytosol	Unknown	NA
Extra-mitochondrial citrate synthase	eCS	NA	Cytosol	Unknown	NA
Aconitase 1, souble	ACO1	100880	Cytosol	Unknown	NA
Aconitase, mitochondrial	ACO2	100850	Mitochondria	Infantile cerebellar-retinal degeneration	AR
				Optic atrophy	AD, AR
Isocitrate dehydrogenase 1	IDH1	147700	Cytosol	{Glioma, susceptibility to, somatic}	NA
Isocitrate dehydrogenase 2	IDH2	147650	Mitochondria	D-2-hydroxyglutaric aciduria 2	NA
Isocitrate dehydrogenase 3, alpha subunit	IDH3A	601149	Mitochondria	Retinitis pigmentosa 90	AR
Isocitrate dehydrogenase 3, beta subunit	IDH3B	604526	Mitochondria	Retinitis pigmentosa 46	AR
Isocitrate dehydrogenase 3, gamma subunit	IDH3G	300089	Mitochondria	Unknown	NA
2-oxoglutarate dehydrogenase	OGDH	613022	Mitochondria	Oxoglutarate dehydrogenase deficiency	AR
Dihydrolipoamide S-succinyltransferase	DLST	126063	Mitochondria	Pheochromocytoma/paraganglioma syndrome 7	AD
Dihydrolipoamide dehydrogenase	DLD	238331	Mitochondria	Dihydrolipoamide dehydrogenase deficiency	AR
Succinate-CoA ligase, alpha subunit	SUCLG1	611224	Mitochondria	Mitochondrial DNA depletion syndrome 9 (encephalomyopathic type with methylmalonic aciduria)	AR
Succinate-CoA ligase, ADP-forming, beta subunit	SUCLA2	603921	Mitochondria	Mitochondrial DNA depletion syndrome 5 (encephalomyopathic with or without methylmalonic aciduria)	AR
Succinate-CoA ligase, GDP-forming, beta subunit	SUCLG2	603922	Mitochondria	Unknown	NA
Succinate dehydrogenase complex, subunit A, flavoprotein	SDHA	600857	Mitochondria	Cardiomyopathy, dilated, 1GG	AR
				Mitochondrial complex II deficiency, nuclear type 1	AR
				Neurodegeneration with ataxia and late-onset optic atrophy	AD
				Pheochromocytoma/paraganglioma syndrome 5	AD
Succinate dehydrogenase complex, subunit B, iron sulfur protein	SDHB	185470	Mitochondria	Gastrointestinal stromal tumors	AD, IC
				Mitochondrial complex II deficiency, nuclear type 4	AR
				Paraganglioma and gastric stromal sarcoma	NA
				Pheochromocytoma/paraganglioma syndrome 4	AD
Succinate dehydrogenase complex, subunit C, integral membrane protein	SDHC	602413	Mitochondria	Gastrointestinal stromal tumors	AD, IC
				Paraganglioma and gastric stromal sarcoma	NA
				Pheochromocytoma/paraganglioma syndrome 3	AD
Succinate dehydrogenase, subunit D, integral membrane protein	SDHD	602690	Mitochondria	Mitochondrial complex II deficiency, nuclear type 3	AR
				Paraganglioma and gastric stromal sarcoma	NA
				Pheochromocytoma/paraganglioma syndrome 1	AD
Fumarate hydratase	FH	136850	Cytosol, Mitochondria	Fumarase deficiency	AR
				Leiomyomatosis and renal cell cancer	AD
Malate dehydrogenase, soluble	MDH1	154200	Cytosol	Developmental and epileptic encephalopathy 88	AR
Malate dehydrogenase, mitochondrial	MDH2	154100	Mitochondria	Developmental and epileptic encephalopathy 51	AR
Malic enzyme 1	ME1	154250	Cytosol	Unknown	NA
Malic enzyme 2	ME2	154270	Mitochondria	Unknown	NA
Malic enzyme 3	ME3	604626	Mitochondria	Unknown	NA
Glutamate-oxaloacetate transaminase, soluble	GOT1	138180	Cytosol	Aspartate aminotransferase, serum level of, QTL1	AD
Glutamate-oxaloacetate transaminase, mitochondrial	GOT2	138150	Mitochondria	Developmental and epileptic encephalopathy 82	AR
Abbreviation:
AD: Autosomal Dominant
AR: Autosmal Recessive
IC: Isolated Cases
NA: Not Available
OMIM: Online Mendelian Inheritance in Man
